# Supplementary material for: Biological Regulatory Network (BRN) Analysis and Molecular Docking Simulations to Probe the Modulation of IP3R Mediated Ca2+ Signaling in Cancer
Source: Genes (Basel). 2020 Dec 29;12(1):34. doi: 10.3390/genes12010034 (PMC7823498; doi:10.3390/genes12010034)
Supplement: Supplementary file 1 [file genes-12-00034-s001.zip]

Archive with 2 entries (2 files):
- Supplementary File_IP3R inhibitors.xlsx
- Supplementary Material_Biological Regulatory Network.docx
