# Supplementary material for: Biological Regulatory Network (BRN) Analysis and Molecular Docking Simulations to Probe the Modulation of IP3R Mediated Ca2+ Signaling in Cancer
Source: Genes (Basel). 2020 Dec 29;12(1):34. doi: 10.3390/genes12010034 (PMC7823498; doi:10.3390/genes12010034)
Supplement: Supplementary file 1 [file genes-12-00034-s001.zip › Supplementary File_IP3R inhibitors.xlsx]

## Sheet: Sheet1
Compounds	Mol (SMILE)	Key (Name)	Conformation (Sterio)	IC50(µM)	cLogp	Ref
A_1	P(O[C@H]1[C@H](OP(=O)([O-])[O-])C(O)[C@@H](OP(=O)([O-])[O-])[C@H](OP(=O)([O-])[O-])C1O)(=O)([O-])[O-]	DL-Ins(1,2,4,5)P4	1R,2S,3S,4S,5S,6S	0.0265	-7.22	2
A-2	P(OC1[C@H](OP(=O)([O-])[O-])[C@H](O)C(OP(=O)([O-])[O-])[C@@H](O)[C@H]1OP(=O)([O-])[O-])(=O)([O-])[O-]	Ins(1,3,4,5)P4	1R,2S,3S,4S,5S,6S	0.0029	-6.56	1
A_3	P(O[C@H]1[C@H](OP(=O)([O-])[O-])[C@@H](OP(=O)([O-])[O-])[C@H](O)[C@@H](O)[C@H]1OP(=O)([O-])[O-])(=O)([O-])[O-]	Ins(1,4,5,6)P4	1R,2S,3S,4R,5R,6S	0.43	-8.54	1
A_4	P(O[C@H]1[C@H](OP(=O)([O-])[O-])[C@@H](OP(=O)([O-])[O-])[C@@H](O)[C@@H](O)[C@H]1OP(=O)([O-])[O-])(=O)([O-])[O-]	Ins(3,4,5,6)P4	1S,2R,3R,4S,5R,6S	0.62	-7.22	1
A_5	P(O[C@H]1[C@@H](OP(=O)([O-])[O-])C(O)[C@@H](OP(=O)([O-])[O-])[C@@H](OP(=O)([O-])[O-])C1O)(=O)([O-])[O-]	D-chiro-Ins(1,3,4,6)P4	1R,2S,3R,4S,5S,6R	0.172	-6.68	2
A_6	P(O[C@H]1[C@H](OP(=O)([O-])[O-])C(O)[C@H](OP(=O)([O-])[O-])[C@H](OP(=O)([O-])[O-])C1O)(=O)([O-])[O-]	scyllo-Ins(1,2,4,5)P4	1S,2S,3S,4R,5R,6R	0.014	-7.22	2
A_7	P(O[C@@H]1[C@H](OP(=O)([O-])[O-])[C@@H](O)[C@H](O)[C@H](OP(=O)([O-])[O-])[C@@H]1O)(=O)([O-])[O-]	DL-scyllo-Ins(1,2,4)P3	1S,2S,3R,4R,5R,6R	0.052	-5.77	1
A_8	P(O[C@H]1[C@@H](OP(O)(O)=O)[C@H](O)[C@H](O)[C@H](OP(O)(O)=O)[C@H]1O)(O)(O)=O	Ins(1,4,5)P3	1R,2R,3S,4R,5R,6S	3	-5.77	2
A_9	P(OC1[C@@H](OP(=O)([O-])[O-])[C@@H](O)C(O)[C@H](O)[C@@H]1OP(=O)([O-])[O-])(=O)([O-])[O-]	Ins(1,5,6)P3	1R,2R,3S,4R,5R,6S	0.044	-5.77	1
A_10	P(OC1[C@@H](OP(=O)([O-])[O-])[C@H](O)C(O)[C@@H](O)[C@H]1OP(=O)([O-])[O-])(=O)([O-])[O-]	Ins(3,4,5)P3	1S,2S,3R,4R,5S,6S	0.0061	-5.77	1
A_11	P(OC1[C@H](OP(=O)([O-])[O-])[C@H](O)C(O)[C@H](O)[C@H]1OP(=O)([O-])[O-])(=O)([O-])[O-]	Ins(4,5,6)P3	1R,2S,3S,4S,5R,6S	93	-5.77	3
A_12	P(O[C@H]1[C@H](OP(=O)([O-])[O-])[C@H](O)[C@@H](O)[C@H](O)[C@H]1O)(=O)([O-])[O-]	Ins(4, 5)P2	1R,2R,3S,4S,5R,6S	20	-4.32	3
B_1	O1[C@@H]2CCCCCC[C@H]3[C@@H]4O[C@H](CCCCCC[C@H]5[C@H]1N(CCC5)CC2)CCN4CCC3	Xestospongin_A	1S,8S,10R,15S,22S,29R	2.535	8.01	4
B_2	O1[C@H]2CCN3[C@@H]1[C@H](CCCCCC[C@H]1O[C@@H]4N(CCC[C@H]4CCCCCC2O)CC1)CCC3	7-(OH)-XeA	1S,7S,8R,10R,15S,22S,29R	6.4	6.77	5
B_3	O1[C@@H]2CCCCCC[C@@H]3[C@@H]4O[C@H](CCCCCC[C@@H]5[C@H]1N(CCC5)CC2)CCN4CCC3	Araguspongine B	1R,8S,10R,15R,22S,29R	0.648	8.01	4
B_4	O1[C@@H]2N3CCC[C@]2(O)CCCCCC[C@H]2O[C@@H]4N(CCC[C@]4(O)CCCCCC[C@@H]1CC3)CC2	Araguspongine C	1R,8R,10S,15R,22R,29S	6.6	4.69	5
B_5	O1[C@H]2N3CCC[C@@]2(O)CCCCCC[C@H]2O[C@H]4N(C[C@H]2C)CCC[C@H]4CCCCCC[C@H]1CC3	Xestospongin_B	1S,8S,10R,15S,22R,29R,32R	5	7.29	6
B_6	O1[C@H]2N3CCC[C@@]2(O)CCCCCC[C@H]2O[C@H]4N(CCC[C@H]4CCCCCC[C@H]1CC3)CC2	De Methylated Xestospongin B	1S,8S,10R,15R,22S,29R	5.865	6.77	4
C_1	P(Oc1cc(OP(=O)([O-])[O-])cc(OP(=O)([O-])[O-])c1-c1cc(OP(=O)([O-])[O-])cc(OP(=O)([O-])[O-])c1)(=O)([O-])[O-]	BiPh(2,3',4,5',6)P5	---------	0.417	-8.54	7
C_2	P(Oc1cc(O[PH-](O)(O)(O)[O-])c(OP(=O)([O-])[O-])cc1-c1cc(OP(=O)([O-])[O-])c(OP(=O)([O-])[O-])cc1OP(=O)([O-])[O-])(=O)([O-])[O-]	BiPh(2,2'4,4',5,5')P6	---------	0.187	-10.55	7
C_3	P(Oc1cc(OP(=O)([O-])[O-])c(OP(=O)([O-])[O-])cc1OCCOc1cc(OP(=O)([O-])[O-])c(OP(=O)([O-])[O-])cc1OP(=O)([O-])[O-])(=O)([O-])[O-]	1,2,4-Dimer Biphenyl 2,2?,4,4?,5,5?-hexakisphosphate	---------	0.38	-11.21	7
M_1	P(Oc1cc(OP(O)(O)=O)ccc1OP(O)(O)=O)(O)(O)=O	Benzene 1,2,4-trisphosphate	---------	34	-5.41	8
M_2	S(=O)(=O)([O-])N[C@@H]1[C@@H](O)[C@H](O[C@@H]2OC(=C[C@H](O)[C@H]2OS(=O)(=O)[O-])C(=O)[O-])[C@H](O[C@@H]1O)COS(=O)(=O)[O-]	Heparin	---------	0.0149	-9.69	9
M_3	[V-]([OH2+])(O[V-]1([OH2+])O[V-]2([OH2+])O[V-]([OH2+])(O[V-]([OH2+])(O2)O[V-]2([OH2+])O[V-]([OH2+])(O[V-]([OH2+])(O1)O2)O[V-]([OH2+])([O-])[O-])O[V-]([OH2+])([O-])[O-])([O-])[O-]	Decavanadate	---------	5	0.37	11
M_4	O(C(=O)c1ccc(N)cc1)CC	Benzocaine	---------	5	1.92	12
M_5	[Hg](Cl)c1ccc(cc1)C(=O)[O-]	p-Choloromercuribenzoate	---------	15	1.66	13
M_6	Brc1cc2c(OC(N)=C(C(OCC)=O)C2C(C#N)C(OCC)=O)cc1	HA14-1	---------	50	4.24	14
M_7	O=C(Nc1c(cccc1C)C)C[NH+](CC)CC	Lidocaine	---------	50	1.95	12
M_8	O(CCOc1ccccc1N(CC(=O)[O-])CC(=O)[O-])c1ccccc1N(CC(=O)[O-])CC(=O)[O-]	BAPTA	---------	340	2.38	15
M_9	o1c(ncc1C(=O)[O-])-c1oc2cc(N(CC(O)=O)CC(O)=O)c(OCCOc3cc(ccc3N(CC(O)=O)CC(O)=O)C)cc2c1	Fura_2	---------	120	3.58	15
M_10	O=C([O-])CN(CC[NH+](CCN(CC(=O)[O-])CC(=O)[O-])CC(=O)[O-])CC(=O)[O-]	DTPA	---------	3300	-2.91	15
M_11	OC(=O)CN(CC[NH+](CC(=O)[O-])CC(=O)[O-])CC(=O)[O-]	EDTA	---------	8700	-1.93	15
M_12	O(CCN(CC(=O)[O-])CC(=O)[O-])CCOCC[NH+](CC(=O)[O-])CC(=O)[O-]	EGTA	---------	20000	-2.04	15
M_13	Fc1ccc(cc1)C(CCCN1CCC2(N(CNC2=O)c2ccccc2)CC1)c1ccc(F)cc1	Fluspirilene	---------	22	5.603	10
M_14	Clc1cc2N=C(N3CCN(CC3)C)c3c(Nc2cc1)cccc3	Clozapine	---------	140	3.564	10
M_15	Clc1ccc(cc1)C1(O)CC[NH+](CC1)CCCC(=O)c1ccc(F)cc1	Haloperidol	---------	145	4.35	10
M_16	O(C(=O)C=1C(C(C(OCCOC)=O)=C(NC=1C)C)c1cc([N+](=O)[O-])ccc1)C(C)C	Nimodipine	---------	160	4.003	10
M_17	O(C)c1cc(ccc1OC)C(C(C)C)(CCCN(CCc1cc(OC)c(OC)cc1)C)C#N	Verapamil	---------	450	4.266	10
M_18	O(C(=O)c1ccc(N)cc1)CC[NH+](CC)CC	Procaine	---------	2000	2.838	16
M_19	O1[C@@]23[C@@]4(O)[C@@]5(C)[C@@](O)(C(C)C)[C@@H](OC(=O)c6[nH]ccc6)[C@@]4(O)[C@](C[C@]15O)(C)[C@@]2(O)CC[C@H](C)[C@H]3O	Ryanodine	1R,2R,3S,6S,7S,9S,10R,11S,12R,13S,14R	0.055	2.71	16
Refernces:
1	Adelt, S., et al., Enzyme-assisted total synthesis of the optical antipodes d-myo-inositol 3, 4, 5-trisphosphate and d-myo-inositol 1, 5, 6-trisphosphate: aspects of their structure− activity relationship to biologically active inositol phosphates. Journal of medicinal chemistry, 1999. 42(7): p. 1262-1273.
2	Liu, C., et al., Synthesis, Calcium Mobilizing, and Physicochemical Properties of d-c hiro-Inositol 1, 3, 4, 6-Tetrakisphosphate, a Novel and Potent Ligand at the d-m yo-Inositol 1, 4, 5-Trisphosphate Receptor. Journal of medicinal chemistry, 1999. 42(11): p. 1991-1998.
3	Podeschwa, M., et al., Stereoselective Synthesis of myo‐, neo‐, L‐chiro, D‐chiro, allo‐, scyllo‐, and epi‐Inositol Systems via Conduritols Prepared from p‐Benzoquinone. European Journal of Organic Chemistry, 2003. 2003(10): p. 1958-1972.
4	Gafni, J., et al., Xestospongins: potent membrane permeable blockers of the inositol 1, 4, 5-trisphosphate receptor. Neuron, 1997. 19(3): p. 723-733.
5	Ta, T.A., et al., Hydroxylated xestospongins block IP3-induced Ca2+ release and sensitize Ca2+-induced Ca2+ release mediated by ryanodine receptors. Molecular Pharmacology, 2005.
6	Jaimovich Pérez, E., et al., Xestospongin B, a competitive inhibitor of IP3-mediated Ca2+ signalling in cultured rat myotubes, isolated myonuclei, and neuroblastoma (NG108-15) cells. 2005.
7	Mills, S.J., et al., Multivalent benzene polyphosphate derivatives are non-Ca2+-mobilizing Ins (1, 4, 5) P3 receptor antagonists. Messenger, 2012. 1(2): p. 167-181.
8	Poitras, M., et al., Interaction of benzene 1, 2, 4-trisphosphate with inositol 1, 4, 5-trisphosphate receptor and metabolizing enzymes. European Journal of Pharmacology: Molecular Pharmacology, 1993. 244(3): p. 203-210.
9	Hill, T.D., P.-O. Berggren, and A.L. Boynton, Heparin inhibits inositol trisphosphate-induced calcium release from permeabilized rat liver cells. Biochemical and biophysical research communications, 1987. 149(3): p. 897-901.
10	Sczekan, S.R. and F. Strumwasser, Antipsychotic drugs block IP3-dependent Ca2+-release from rat brain microsomes. Biological psychiatry, 1996. 40(6): p. 497-502.
11	Föhr, K., et al., Decavanadate displaces inositol 1, 4, 5-trisphosphate (IP3) from its receptor and inhibits IP3 induced Ca2+ release in permeabilized pancreatic acinar cells. Cell calcium, 1991. 12(10): p. 735-742.
12	Palade, P., et al., Pharmacologic differentiation between inositol-1, 4, 5-trisphosphate-induced Ca2+ release and Ca2+-or caffeine-induced Ca2+ release from intracellular membrane systems. Molecular Pharmacology, 1989. 36(4): p. 673-680.
13	Adunyah, S.E. and W. Dean, Effects of sulfhydryl reagents and other inhibitors on Ca2+ transport and inositol trisphosphate-induced Ca2+ release from human platelet membranes. Journal of Biological Chemistry, 1986. 261(28): p. 13071-13075.
14	Akl, H., et al., HA14-1, but not the BH3 mimetic ABT-737, causes Ca2+ dysregulation in platelets and human cell lines. Haematologica, 2013: p. haematol. 2012.080598.
15	Richardson, A. and C.W. Taylor, Effects of Ca2+ chelators on purified inositol 1, 4, 5-trisphosphate (InsP3) receptors and InsP3-stimulated Ca2+ mobilization. Journal of Biological Chemistry, 1993. 268(16): p. 11528-11533.
16	Bai, Y., M. Edelmann, and M.J. Sanderson, The contribution of inositol 1, 4, 5-trisphosphate and ryanodine receptors to agonist-induced Ca2+ signaling of airway smooth muscle cells. American Journal of Physiology-Lung Cellular and Molecular Physiology, 2009. 297(2): p. L347-L361.

## Sheet: Sheet2
Compounds	pIC50 = -log IC50(M)
A_1	7.57025
A-2	8.5376
A_3	6.36653
A_4	6.20761
A_5	6.76447
A_6	7.85387
A_7	7.284
A_8	8.35458
A_9	7.35655
A_10	8.21538
A_11	4.03152
A_12	4.69897
B_1	5.59602
B_2	5.19382
B_3	6.18842
B_4	5.18046
B_5	5.30103
B_6	5.23173
C_1	6.37986
C_2	6.72816
C_3	6.42022
M_1	4.46852
M_2	7.82681
M_3	5.30103
M_4	5.30103
M_5	4.82391
M_6	4.30103
M_7	4.30103
M_8	3.46852
M_9	3.92082
M_10	2.48149
M_11	2.06048
M_12	1.69897
M_13	4.65758
M_14	3.85387
M_15	3.83863
M_16	3.79588
M_17	3.34679
M_18	2.69897
M_19	7.25964
Refernces
1
2
3
4
5
6
7
8
9
10
11
12
13
14
15
16
